# Supplementary material for: Upregulation of human GD3 synthase (hST8Sia I) gene expression during serum starvation-induced osteoblastic differentiation of MG-63 cells
Source: PLoS One. 2023 Nov 2;18(11):e0293321. doi: 10.1371/journal.pone.0293321 (PMC10621931; doi:10.1371/journal.pone.0293321)
Supplement: S2 Table — (XLSX) [file pone.0293321.s005.xlsx]

## Sheet: 1
	Data Set	Target	Sample	Ctrl	Relative Quantity	Relative Quantity SD	Corrected Relative Quantity SD	Relative Quantity SEM	Corrected Relative Quantity SEM	Unscaled Expression	Unscaled Expression SD	Corrected Unscaled Expression SD	Unscaled Expression SEM	Corrected Unscaled Expression SEM	Expression	Expression SD	Corrected Expression SD	Expression SEM	Corrected Expression SEM	Wells	Mean Cq	Cq SD	Cq SEM
	1-SYBR	00	0h		0.583499	2.35453	2.35453	0.832451	0.832451	0.583499	2.35681	2.35681	0.833259	0.833259	0.583499	2.35681	2.35681	0.833259	0.833259	8	27.9565	5.82155	2.05823
	1-SYBR	00	12h		0.725846	2.78294	2.78294	0.983916	0.983916	1.05302	4.03768	4.03768	1.42753	1.42753	1.05302	4.03768	4.03768	1.42753	1.42753	8	27.6415	5.53138	1.95564
	1-SYBR	00	24h		1	3.5314	3.5314	1.24854	1.24854	1.60619	5.67216	5.67216	2.00541	2.00541	1.60619	5.67216	5.67216	2.00541	2.00541	8	27.1793	5.09473	1.80126
	1-SYBR	00	48h		0.986996	3.33944	3.33944	1.18067	1.18067	1.59926	5.41266	5.41266	1.91366	1.91366	1.59926	5.41266	5.41266	1.91366	1.91366	8	27.1981	4.88127	1.72579
	1-SYBR	00	6h		0.737947	2.89053	2.89053	1.02196	1.02196	0.896816	3.51292	3.51292	1.24201	1.24201	0.896816	3.51292	3.51292	1.24201	1.24201	8	27.6177	5.65102	1.99794
	1-SYBR	b-actin	0h		1	0.177739	0.177739	0.125681	0.125681											2	18.4554	0.256423	0.181319
	1-SYBR	b-actin	12h		0.689301	0.0346876	0.0346876	0.0245279	0.0245279											2	18.9922	0.0726006	0.0513364
	1-SYBR	b-actin	24h		0.62259	0.0101318	0.0101318	0.00716424	0.00716424											2	19.139	0.0234778	0.0166013
	1-SYBR	b-actin	48h		0.617157	0.0515891	0.0515891	0.036479	0.036479											2	19.1517	0.120597	0.0852751
	1-SYBR	b-actin	6h		0.822853	0.0245206	0.0245206	0.0173387	0.0173387											2	18.7367	0.0429916	0.0303996
	1-SYBR	BMP2	0h		0.845313	0.418749	0.418749	0.2961	0.2961	0.845313	0.444887	0.444887	0.314583	0.314583	0.845313	0.444887	0.444887	0.314583	0.314583	2	31.734	0.714679	0.505354
	1-SYBR	BMP2	12h		0.667592	0.0793658	0.0793658	0.0561201	0.0561201	0.968506	0.12503	0.12503	0.0884096	0.0884096	0.968506	0.12503	0.12503	0.0884096	0.0884096	2	32.0745	0.171513	0.121278
	1-SYBR	BMP2	24h		0.773177	0.0558553	0.0558553	0.0394956	0.0394956	1.24187	0.0919625	0.0919625	0.0650273	0.0650273	1.24187	0.0919625	0.0919625	0.0650273	0.0650273	2	31.8626	0.104222	0.0736961
	1-SYBR	BMP2	48h		1	0.0466015	0.0466015	0.0329523	0.0329523	1.62033	0.155072	0.155072	0.109653	0.109653	1.62033	0.155072	0.155072	0.109653	0.109653	2	31.4915	0.0672318	0.0475401
	1-SYBR	BMP2	6h		0.627205	0.21452	0.21452	0.151688	0.151688	0.762233	0.26169	0.26169	0.185043	0.185043	0.762233	0.26169	0.26169	0.185043	0.185043	2	32.1645	0.493438	0.348913
	1-SYBR	GD3	0h		0.282271	0.0536348	0.0536348	0.0379255	0.0379255	0.282271	0.0734424	0.0734424	0.0519316	0.0519316	0.282271	0.0734424	0.0734424	0.0519316	0.0519316	2	30.7662	0.274129	0.193838
	1-SYBR	GD3	12h		0.495333	0.116833	0.116833	0.0826136	0.0826136	0.718601	0.17331	0.17331	0.122549	0.122549	0.718601	0.17331	0.17331	0.122549	0.122549	2	29.9549	0.340286	0.240619
	1-SYBR	GD3	24h		1	0.20495	0.20495	0.144922	0.144922	1.60619	0.330225	0.330225	0.233505	0.233505	1.60619	0.330225	0.330225	0.233505	0.233505	2	28.9414	0.29568	0.209078
	1-SYBR	GD3	48h		0.834718	0.212178	0.212178	0.150032	0.150032	1.35252	0.361912	0.361912	0.25591	0.25591	1.35252	0.361912	0.361912	0.25591	0.25591	2	29.202	0.36672	0.25931
	1-SYBR	GD3	6h		0.359067	0.114962	0.114962	0.0812904	0.0812904	0.436368	0.140315	0.140315	0.0992179	0.0992179	0.436368	0.140315	0.140315	0.0992179	0.0992179	2	30.4191	0.461906	0.326617
	1-SYBR	OC	0h		0.677281	0.00364035	0.00364035	0.00257412	0.00257412	0.677281	0.120434	0.120434	0.08516	0.08516	0.677281	0.120434	0.120434	0.08516	0.08516	2	29.6979	0.00775441	0.0054832
	1-SYBR	OC	12h		0.683692	0.0383795	0.0383795	0.0271384	0.0271384	0.991862	0.0747762	0.0747762	0.0528747	0.0528747	0.991862	0.0747762	0.0747762	0.0528747	0.0528747	2	29.6843	0.0809867	0.0572662
	1-SYBR	OC	24h		0.778159	0.0742865	0.0742865	0.0525285	0.0525285	1.24987	0.12104	0.12104	0.085588	0.085588	1.24987	0.12104	0.12104	0.085588	0.085588	2	29.4975	0.137726	0.0973871
	1-SYBR	OC	48h		0.755611	0.0269705	0.0269705	0.019071	0.019071	1.22434	0.111284	0.111284	0.07869	0.07869	1.22434	0.111284	0.111284	0.07869	0.07869	2	29.54	0.051495	0.0364124
	1-SYBR	OC	6h		1	0.0689785	0.0689785	0.0487752	0.0487752	1.21528	0.0913167	0.0913167	0.0645707	0.0645707	1.21528	0.0913167	0.0913167	0.0645707	0.0645707	2	29.1357	0.099515	0.0703677

## Sheet: 2
	Data Set	Target	Sample	Ctrl	Relative Quantity	Relative Quantity SD	Corrected Relative Quantity SD	Relative Quantity SEM	Corrected Relative Quantity SEM	Unscaled Expression	Unscaled Expression SD	Corrected Unscaled Expression SD	Unscaled Expression SEM	Corrected Unscaled Expression SEM	Expression	Expression SD	Corrected Expression SD	Expression SEM	Corrected Expression SEM	Wells	Mean Cq	Cq SD	Cq SEM
	1-SYBR	b-actin	0h		1	0.177285	0.177285	0.0886427	0.0886427											4	18.5123	0.255769	0.127884
	1-SYBR	b-actin	12h		0.755927	0.0522048	0.0522048	0.0261024	0.0261024											4	18.916	0.0996335	0.0498167
	1-SYBR	b-actin	24h		0.645332	0.0686073	0.0686073	0.0343037	0.0343037											4	19.1442	0.153378	0.0766888
	1-SYBR	b-actin	48h		0.568471	0.194306	0.194306	0.0971532	0.0971532											4	19.3271	0.493121	0.24656
	1-SYBR	b-actin	6h		0.879856	0.0584557	0.0584557	0.0292279	0.0292279											4	18.6969	0.0958495	0.0479248
	1-SYBR	BMP2	0h		0.835784	0.253667	0.253667	0.126834	0.126834	0.835784	0.293772	0.293772	0.146886	0.146886	0.835784	0.293772	0.293772	0.146886	0.146886	4	31.6703	0.43787	0.218935
	1-SYBR	BMP2	12h		0.628252	0.080885	0.080885	0.0404425	0.0404425	0.831103	0.121423	0.121423	0.0607116	0.0607116	0.831103	0.121423	0.121423	0.0607116	0.0607116	4	32.0821	0.185741	0.0928706
	1-SYBR	BMP2	24h		0.799726	0.136309	0.136309	0.0681546	0.0681546	1.23925	0.248944	0.248944	0.124472	0.124472	1.23925	0.248944	0.248944	0.124472	0.124472	4	31.7339	0.2459	0.12295
	1-SYBR	BMP2	48h		1	0.147331	0.147331	0.0736656	0.0736656	1.75911	0.65475	0.65475	0.327375	0.327375	1.75911	0.65475	0.65475	0.327375	0.327375	4	31.4115	0.212554	0.106277
	1-SYBR	BMP2	6h		0.604386	0.205857	0.205857	0.102929	0.102929	0.686915	0.238376	0.238376	0.119188	0.119188	0.686915	0.238376	0.238376	0.119188	0.119188	4	32.1379	0.49139	0.245695
	1-SYBR	GD3	0h		0.211723	0.0572545	0.0572545	0.0286272	0.0286272	0.211723	0.0684616	0.0684616	0.0342308	0.0342308	0.211723	0.0684616	0.0684616	0.0342308	0.0342308	4	31.0713	0.390136	0.195068
	1-SYBR	GD3	12h		0.551144	0.139443	0.139443	0.0697213	0.0697213	0.729097	0.191214	0.191214	0.0956072	0.0956072	0.729097	0.191214	0.191214	0.0956072	0.0956072	4	29.6911	0.36501	0.182505
	1-SYBR	GD3	24h		1	0.187479	0.187479	0.0937393	0.0937393	1.54959	0.333974	0.333974	0.166987	0.166987	1.54959	0.333974	0.333974	0.166987	0.166987	4	28.8316	0.270474	0.135237
	1-SYBR	GD3	48h		0.971657	0.294478	0.294478	0.147239	0.147239	1.70925	0.780812	0.780812	0.390406	0.390406	1.70925	0.780812	0.780812	0.390406	0.390406	4	28.873	0.437235	0.218617
	1-SYBR	GD3	6h		0.314934	0.0619929	0.0619929	0.0309964	0.0309964	0.357938	0.0743629	0.0743629	0.0371814	0.0371814	0.357938	0.0743629	0.0743629	0.0371814	0.0371814	4	30.4984	0.283986	0.141993
	1-SYBR	OC	0h		0.552569	0.134318	0.134318	0.0671588	0.0671588	0.552569	0.166246	0.166246	0.0831232	0.0831232	0.552569	0.166246	0.166246	0.0831232	0.0831232	4	29.9858	0.350688	0.175344
	1-SYBR	OC	12h		0.567664	0.12305	0.12305	0.0615252	0.0615252	0.750951	0.170843	0.170843	0.0854213	0.0854213	0.750951	0.170843	0.170843	0.0854213	0.0854213	4	29.9469	0.312728	0.156364
	1-SYBR	OC	24h		0.847212	0.119179	0.119179	0.0595893	0.0595893	1.31283	0.231487	0.231487	0.115743	0.115743	1.31283	0.231487	0.231487	0.115743	0.115743	4	29.3692	0.202946	0.101473
	1-SYBR	OC	48h		0.786083	0.0646545	0.0646545	0.0323272	0.0323272	1.3828	0.486141	0.486141	0.24307	0.24307	1.3828	0.486141	0.486141	0.24307	0.24307	4	29.4772	0.11866	0.0593301
	1-SYBR	OC	6h		1	0.0500119	0.0500119	0.025006	0.025006	1.13655	0.0945126	0.0945126	0.0472563	0.0472563	1.13655	0.0945126	0.0945126	0.0472563	0.0472563	4	29.13	0.0721519	0.036076

## Sheet: 3
	Data Set	Target	Sample	Ctrl	Relative Quantity	Relative Quantity SD	Corrected Relative Quantity SD	Relative Quantity SEM	Corrected Relative Quantity SEM	Unscaled Expression	Unscaled Expression SD	Corrected Unscaled Expression SD	Unscaled Expression SEM	Corrected Unscaled Expression SEM	Expression	Expression SD	Corrected Expression SD	Expression SEM	Corrected Expression SEM	Wells	Mean Cq	Cq SD	Cq SEM
	1-SYBR	00	0h		0.802703	3.19553	3.19553	1.12979	1.12979	0.802703	3.20122	3.20122	1.1318	1.1318	0.802703	3.20122	3.20122	1.1318	1.1318	8	27.6634	5.74331	2.03057
	1-SYBR	00	12h		0.795447	3.00639	3.00639	1.06292	1.06292	0.959535	3.62664	3.62664	1.28221	1.28221	0.959535	3.62664	3.62664	1.28221	1.28221	8	27.6765	5.45267	1.92781
	1-SYBR	00	24h		0.990442	3.57645	3.57645	1.26447	1.26447	1.48069	5.35362	5.35362	1.89279	1.89279	1.48069	5.35362	5.35362	1.89279	1.89279	8	27.3602	5.20953	1.84185
	1-SYBR	00	48h		1	3.56663	3.56663	1.26099	1.26099	1.90976	6.88713	6.88713	2.43497	2.43497	1.90976	6.88713	6.88713	2.43497	2.43497	8	27.3463	5.14556	1.81923
	1-SYBR	00	6h		0.830651	3.2268	3.2268	1.14085	1.14085	0.882911	3.43088	3.43088	1.213	1.213	0.882911	3.43088	3.43088	1.213	1.213	8	27.614	5.60439	1.98145
	1-SYBR	b-actin	0h		1	0.23765	0.23765	0.168044	0.168044											2	18.5692	0.342857	0.242437
	1-SYBR	b-actin	12h		0.828991	0.0205199	0.0205199	0.0145098	0.0145098											2	18.8397	0.0357108	0.0252514
	1-SYBR	b-actin	24h		0.668904	0.122598	0.122598	0.0866895	0.0866895											2	19.1493	0.264419	0.186972
	1-SYBR	b-actin	48h		0.523625	0.279219	0.279219	0.197438	0.197438											2	19.5026	0.769307	0.543982
	1-SYBR	b-actin	6h		0.940809	0.0908226	0.0908226	0.0642213	0.0642213											2	18.6572	0.139273	0.0984809
	1-SYBR	BMP2	0h		0.826362	0.125771	0.125771	0.0889335	0.0889335	0.826362	0.233207	0.233207	0.164902	0.164902	0.826362	0.233207	0.233207	0.164902	0.164902	2	31.6066	0.219576	0.155264
	1-SYBR	BMP2	12h		0.591231	0.111368	0.111368	0.0787492	0.0787492	0.713193	0.135497	0.135497	0.0958107	0.0958107	0.713193	0.135497	0.135497	0.0958107	0.0958107	2	32.0897	0.271756	0.19216
	1-SYBR	BMP2	24h		0.827186	0.185135	0.185135	0.13091	0.13091	1.23663	0.357734	0.357734	0.252956	0.252956	1.23663	0.357734	0.357734	0.252956	0.252956	2	31.6052	0.322893	0.22832
	1-SYBR	BMP2	48h		1	0.22504	0.22504	0.159128	0.159128	1.90976	1.10534	1.10534	0.781593	0.781593	1.90976	1.10534	1.10534	0.781593	0.781593	2	31.3315	0.324665	0.229573
	1-SYBR	BMP2	6h		0.582398	0.279126	0.279126	0.197372	0.197372	0.619039	0.302646	0.302646	0.214003	0.214003	0.619039	0.302646	0.302646	0.214003	0.214003	2	32.1114	0.691442	0.488923
	1-SYBR	GD3	0h		0.140405	0.00934327	0.00934327	0.00660669	0.00660669	0.140405	0.0346508	0.0346508	0.0245018	0.0245018	0.140405	0.0346508	0.0346508	0.0245018	0.0245018	2	31.3764	0.0960041	0.0678851
	1-SYBR	GD3	12h		0.542184	0.0275975	0.0275975	0.0195144	0.0195144	0.654028	0.0370181	0.0370181	0.0261757	0.0261757	0.654028	0.0370181	0.0370181	0.0261757	0.0261757	2	29.4272	0.0734341	0.0519257
	1-SYBR	GD3	24h		0.884125	0.177385	0.177385	0.12543	0.12543	1.32175	0.35918	0.35918	0.253978	0.253978	1.32175	0.35918	0.35918	0.253978	0.253978	2	28.7217	0.289452	0.204674
	1-SYBR	GD3	48h		1	0.0540494	0.0540494	0.0382187	0.0382187	1.90976	1.02358	1.02358	0.723784	0.723784	1.90976	1.02358	1.02358	0.723784	0.723784	2	28.544	0.0779768	0.0551379
	1-SYBR	GD3	6h		0.244218	0.00986107	0.00986107	0.00697283	0.00697283	0.259583	0.027163	0.027163	0.0192072	0.0192072	0.259583	0.027163	0.027163	0.0192072	0.0192072	2	30.5778	0.0582533	0.0411913
	1-SYBR	OC	0h		0.45082	0.0603568	0.0603568	0.0426787	0.0426787	0.45082	0.122969	0.122969	0.0869524	0.0869524	0.45082	0.122969	0.122969	0.0869524	0.0869524	2	30.2737	0.193151	0.136578
	1-SYBR	OC	12h		0.471327	0.0341935	0.0341935	0.0241784	0.0241784	0.568554	0.0435819	0.0435819	0.030817	0.030817	0.568554	0.0435819	0.0435819	0.030817	0.030817	2	30.2095	0.104664	0.0740083
	1-SYBR	OC	24h		0.922393	0.12578	0.12578	0.08894	0.08894	1.37896	0.315016	0.315016	0.22275	0.22275	1.37896	0.315016	0.315016	0.22275	0.22275	2	29.2409	0.19673	0.139109
	1-SYBR	OC	48h		0.817783	0.0875432	0.0875432	0.0619024	0.0619024	1.56177	0.849419	0.849419	0.60063	0.60063	1.56177	0.849419	0.849419	0.60063	0.60063	2	29.4145	0.15444	0.109205
	1-SYBR	OC	6h		1	0.0518014	0.0518014	0.0366292	0.0366292	1.06291	0.11645	0.11645	0.0823424	0.0823424	1.06291	0.11645	0.11645	0.0823424	0.0823424	2	29.1243	0.0747337	0.0528447

## Sheet: Run Information
File Name	MG63#11(2)-1.pcrd
Created By User	admin
Notes
ID
Run Started	2020-07-07 오후 6:21:54 UTC +09:00
Run Ended	2020-07-07 오후 7:27:11 UTC +09:00
Sample Vol	20
Lid Temp	105
Protocol File Name	191130 mr.prcl
Plate Setup File Name	MG63#11(2).pltd
Base Serial Number	CC016590
Optical Head Serial Number	785BR5797
CFX Manager Version	2.1.1022.0523.
